# Supplementary material for: Evidence for the Transcription of a Satellite DNA Widely Found in Frogs
Source: Genes (Basel). 2024 Dec 5;15(12):1572. doi: 10.3390/genes15121572 (PMC11675491; doi:10.3390/genes15121572)
Supplement: Supplementary file 1 [file genes-15-01572-s001.zip]

Archive with 2 entries (2 files):
- Supplementary Figures_revised_2_Pompeo et al.pdf
- Supplementary Tables_GENES_Pompeo et al.pdf
